# Supplementary material for: Deep-Neural-Network-Aided Genetic Association Testing in Samples with Related Individuals
Source: Curr Issues Mol Biol. 2026 Mar 4;48(3):273. doi: 10.3390/cimb48030273 (PMC13025615; doi:10.3390/cimb48030273)
Supplement: Supplementary file 1 [file cimb-48-00273-s001.zip]

Archive with 1 entries (1 files):
- cimb-4162847-supplementary.pdf
